# Supplementary material for: Leveraging a gene signature associated with disulfidptosis identified by machine learning to forecast clinical outcomes, immunological heterogeneities, and potential therapeutic targets within lower-grade glioma
Source: Front Immunol. 2023 Dec 15;14:1294459. doi: 10.3389/fimmu.2023.1294459 (PMC10757341; doi:10.3389/fimmu.2023.1294459)
Supplement: Supplementary file 2 [file Table_1.xlsx]

## Sheet: Sheet1
Gene symbol
SLC7A11
SLC3A2
RPN1
NCKAP1
CYFIP1
ABI2
WASF2
BRK1
RAC1
ACTN4
ACTB
CD2AP
CAPZB
DSTN
FLNA
FLNB
INF2
IQGAP1
MYH10
MYL6
MYH9
PDLIM1
TLN1
