# Supplementary material for: Leveraging a gene signature associated with disulfidptosis identified by machine learning to forecast clinical outcomes, immunological heterogeneities, and potential therapeutic targets within lower-grade glioma
Source: Front Immunol. 2023 Dec 15;14:1294459. doi: 10.3389/fimmu.2023.1294459 (PMC10757341; doi:10.3389/fimmu.2023.1294459)
Supplement: Supplementary file 5 [file Table_4.xlsx]

## Sheet: tcga.cox
Gene	p.value	HR	Low 95%CI	High 95%CI
ABI3	5.35e-07	1.58062	1.32159	1.89043
AC011462.1	0.00195984	1.41482	1.13581	1.76237
APBB1IP	0.00259843	1.29685	1.09502	1.53589
APOBEC3C	2.75e-17	2.25258	1.86613	2.71906
ARHGDIB	0.000131195	1.47416	1.20827	1.79857
C1QA	0.000557664	1.27821	1.1119	1.4694
C1QB	8.8e-05	1.30924	1.14429	1.49797
C1QC	0.000425259	1.29058	1.11987	1.48731
C3AR1	0.0104761	1.22578	1.04885	1.43254
CCR1	0.00160904	1.33746	1.11638	1.60231
CD14	0.0315106	1.15585	1.01292	1.31894
CD4	0.00232426	1.36106	1.11613	1.65975
CD53	0.000216233	1.37556	1.16174	1.62874
CD74	9.84e-08	1.38112	1.22648	1.55525
CYBB	0.00814978	1.22366	1.05372	1.42102
HLA-DRA	4.31e-08	1.34709	1.21087	1.49864
HLA-DRB1	7.51e-07	1.31308	1.17878	1.46269
HLA-E	2.74e-06	1.76843	1.39351	2.24423
IL13RA1	1.05e-07	1.80883	1.45393	2.25036
LAPTM5	0.000764343	1.31593	1.12148	1.54408
LPAR5	0.0418653	1.21013	1.00704	1.45417
MS4A7	0.02764	1.22401	1.0225	1.46523
OLFML3	2.45e-08	1.70159	1.41162	2.05112
PTAFR	0.0021288	1.33758	1.11101	1.61035
RNASE6	2.05e-05	1.46243	1.22777	1.74194
SASH3	8.88e-06	1.51642	1.26198	1.82217
SIGLEC10	0.0183993	1.24218	1.03725	1.48761
SPI1	0.000361229	1.36934	1.15213	1.6275
SYK	0.00558366	1.32418	1.08568	1.61507
TMEM119	0.0184754	1.19997	1.03111	1.39648
TNFAIP8L2	0.0159303	1.27708	1.04677	1.55805
TREM2	0.00139853	1.26654	1.09564	1.46411
TYROBP	0.000817376	1.31383	1.11975	1.54156
VAMP8	0.000189467	1.41615	1.17968	1.70002
